# Supplementary material for: Stable Isotope-Assisted Plant Metabolomics: Investigation of Phenylalanine-Related Metabolic Response in Wheat Upon Treatment With the Fusarium Virulence Factor Deoxynivalenol
Source: Front Plant Sci. 2019 Oct 30;10:1137. doi: 10.3389/fpls.2019.01137 (PMC6831647; doi:10.3389/fpls.2019.01137)
Supplement: Supplementary file 3 [file Table_1.xlsx]

## Sheet: Supplementary Table 1
Supplementary Table 1. Parameter settings for data processing using MetExtract II
	Parameter	GML experiment	Tracer labeling datasets (Phe)
	Module	AllExtract	TracExtract
Single file processing	Isotopic enrichment % (N / L)	98.9 / 98.6	98.9 / 99.0
	Δ m/z	1.00335
	Min - max Cn atoms	5 - 60	6 - 9; 12;14;16;18
	Scan range start - stop (minutes)	3 - 36
	Intensity threshold (≥)	5000
	Intensity cutoff (≤)	1000
	Consider isotopolog abundance	No
	Mass deviation (± ppm)	3
	Isotopologs verified (N / L)	2 / 2
	Max. isotopolog ratio error % (N / L)	15 / 15
	Clustering (ppm)	8
	Min. number of spectra	3
	EIC width (± ppm)	5
	Peak width (min / max scans)	3 / 19
	Peak matching (scans)	10
	Min. peak correlation	0.9
	Min. convolution correlation	0.9
Bracketing	Max. m/z width (± ppm)	15
	Max. time window (minutes)	0.15
	Min. connections for convolution	1	1
	Integration max. time difference (minutes)	0.15
