# Supplementary material for: Stable Isotope-Assisted Plant Metabolomics: Investigation of Phenylalanine-Related Metabolic Response in Wheat Upon Treatment With the Fusarium Virulence Factor Deoxynivalenol
Source: Front Plant Sci. 2019 Oct 30;10:1137. doi: 10.3389/fpls.2019.01137 (PMC6831647; doi:10.3389/fpls.2019.01137)
Supplement: Supplementary file 4 [file Table_2.xlsx]

## Sheet: Sheet1
Supplementary Table 2. Parameter settings for matching of the reference feature list with the biological experiment
Input Parameters
Retention Time	RT
Mass/Charge	MZ
Ion ID	Num
Metabolite ID	OGroup
Number of Carbon Atoms	Xn
Ion Form	Ion
Uncharged Ion Mass	M
Ion Charge	Charge
Scan Event	ScanEvent
Ionisation Mode	Ionisation_Mode
General Parameters
Start	0
End	40
RT Tolerance (Parsing Parameters)	1.5
M/Z Tolerance (Parsing Parameters)	11
M/Z Tolerance (Slice Parameters)	3.5
Minimum Signals	5
Minimum Consecutive Signals	3
Intensity Cutoff	0
Peak Picking	Savitzky Golay
NU Treshold	3
RT Tolerance (Rt Shift)	0.12
Number of Bins	100
Adducts
Ion Name	1M + H, Charge: 1+, Ion Mass: M + 1.007
Ion Name	1M + NH4, Charge: 1+, Ion Mass: M + 18.034
Ion Name	1M + Na, Charge: 1+, Ion Mass: M + 22.989
Ion Name	1M + CH3OH+H, Charge: 1+, Ion Mass: M + 33.033
Ion Name	1M +K, Charge: 1+, Ion Mass: M + 38.963
Rt Shift Calculator Parameters
1st iteration	xRange: 65, yRange: 50
2nd iteration	xRange: 6.5, yRange: 20
3rd iteration	xRange: 0.65, yRange: 3
